# Supplementary material for: Design and Construction Practices for Full-Depth Reclamation of Asphalt Mixtures with Bituminous and Cementitious Additives
Source: Materials (Basel). 2026 Apr 12;19(8):1540. doi: 10.3390/ma19081540 (PMC13117244; doi:10.3390/ma19081540)
Supplement: Supplementary file 1 [file materials-19-01540-s001.zip]

Archive with 1 entries (1 files):
- materials-4194070-supplementary.pdf
